# Supplementary material for: Size-Exclusion Chromatography Separation Reveals That Vesicular and Non-Vesicular Small RNA Profiles Differ in Cell Free Urine
Source: Int J Mol Sci. 2021 May 5;22(9):4881. doi: 10.3390/ijms22094881 (PMC8124894; doi:10.3390/ijms22094881)
Supplement: Supplementary file 1 [file ijms-22-04881-s001.zip]

Archive with 1 entries (1 files):
- ijms-1164856-supplementary.pdf
